# Supplementary material for: Water Quality and Associated Human Health Risk Assessment Related to Some Ions and Trace Elements in a Series of Rural Roma Communities in Transylvania, Romania
Source: Foods. 2024 Feb 4;13(3):496. doi: 10.3390/foods13030496 (PMC10855629; doi:10.3390/foods13030496)
Supplement: Supplementary file 1 [file foods-13-00496-s001.zip]

Archive with 1 entries (1 files):
- foods-2850491-supplementary.pdf
